# Supplementary material for: Cerebral neurovascular alterations in stable chronic obstructive pulmonary disease: a preliminary fMRI study
Source: PeerJ. 2022 Nov 14;10:e14249. doi: 10.7717/peerj.14249 (PMC9671032; doi:10.7717/peerj.14249)
Supplement: Data S1 [file peerj-10-14249-s001.xlsx]

## Sheet: demographic & clinical data
group	gender	age	duration	education level	MRC	FEV1%	FEV1/FVC/%	MoCA	visuospatial/executive	naming	attention	language	abtraction	delayed recall	orientation
copd_01	male	68	3	12	3	38	43.6	14	0	2	6	3	0	0	3
copd_02	male	65	5	12	3	56	69.3	24	2	3	6	3	0	4	6
copd_03	male	78	2	9	2	62	61.85	26	3	3	6	3	2	3	6
copd_04	male	72	4	10	2	63	59.32	23	4	3	6	2	2	0	6
copd_05	male	68	6	13	2	53	64.47	11	1	1	1	2	1	0	5
copd_06	male	70	3	8	1	75	69	19	2	2	6	2	1	0	6
copd_07	male	66	2	15	3	38	53.37	28	4	3	5	3	2	5	6
copd_08	male	69	4	10	2	56	69.3	18	2	2	3	1	2	3	5
copd_09	male	64	4	15	2	50	47.6	22	3	2	4	3	1	4	5
copd_10	male	54	2	7	2	67	68.8	26	3	3	6	2	2	4	6
copd_11	female	60	2	8	3	35	32.4	11	0	1	5	1	0	0	4
copd_12	male	66	4	9	3	47	51.9	25	4	3	6	2	2	2	6
copd_13	female	79	7	12	2	56	69.3	19	0	2	6	3	1	1	6
copd_14	male	74	5	8	2	68	69.45	19	1	2	7	1	2	1	5
copd_15	male	69	9	12	2	63	59.32	14	0	2	2	4	1	0	5
copd_16	male	72	10	9	2	37	42.86	24	3	2	6	3	2	2	6
copd_17	female	78	7	8	2	68	69.45	10	2	3	2	1	1	0	1
copd_18	female	68	9	12	2	47	43.27	12	0	1	3	1	1	1	5
copd_19	female	78	3	5	3	70	69	19	4	2	3	1	2	2	5
copd_20	female	68	9	13	3	38	43.6	20	1	2	5	3	2	1	6
copd_21	female	65	8	18	3	56	69.3	21	2	3	4	3	2	1	6
copd_22	female	78	5	16	2	62	61.85	15	3	2	2	1	1	1	5
copd_23	female	66	5	12	3	63	59.32	17	4	3	4	1	2	1	2
copd_24	female	79	9	16	2	53	64.47	20	1	1	5	3	2	2	6
copd_25	female	74	6	6	3	75	69	15	3	2	3	1	1	2	3
copd_26	female	69	4	9	2	38	53.37	13	2	2	3	3	2	1	0
copd_27	female	72	5	16	3	56	69.3	14	2	2	3	1	1	1	4
copd_28	female	78	7	6	2	50	47.6	11	1	2	4	1	1	0	2
copd_29	female	68	6	8	2	67	68.8	15	3	3	3	2	2	1	1
copd_30	female	78	8	9	2	51	32.4	18	0	2	5	3	2	1	5
copd_31	female	72	5	14	3	57	51.9	20	4	1	3	1	2	3	6
copd_32	female	68	4	15	3	56	69.3	12	1	2	4	3	1	0	1
copd_33	female	70	7	12	3	68	69.45	16	3	2	6	1	2	1	1
copd_34	female	66	3	14	3	63	59.32	18	3	3	2	3	1	1	5
copd_35	male	69	4	12	2	37	42.86	15	2	2	5	3	2	1	0
copd_36	male	64	2	14	2	68	69.45	17	4	3	2	1	1	1	5
copd_37	male	54	4	13	2	47	43.27	16	2	1	5	1	1	1	5
copd_38	male	60	3	12	2	70	69	17	1	2	3	3	2	1	5
copd_39	male	54	5	16	2	38	43.6	22	3	2	4	3	2	2	6
copd_40	male	64	6	10	2	56	69.3	25	4	3	5	3	2	3	5
copd_41	male	52	8	5	2	62	61.85	19	2	1	5	3	1	2	5
copd_42	male	59	9	15	2	63	59.32	15	1	3	5	2	2	1	1
copd_43	male	61	6	12	2	53	64.47	24	4	2	5	3	2	2	6
copd_44	male	64	11	15	2	50	69	24	3	3	5	3	2	3	5
copd_45	male	67	10	6	2	38	43.6	19	2	2	5	3	1	2	4
hc_1	female	67	3	8		90	85.13	28	5	3	6	3	2	5	6
hc_2	female	63	8	16		95	90.31	29	5	3	5	3	2	5	6
hc_3	female	68	4	14		85	91.64	30	5	3	6	3	2	5	6
hc_4	female	77	6	16		100	90.21	27	5	3	6	2	1	5	5
hc_5	female	62	5	12		105	86.65	28	5	2	6	3	2	4	6
hc_6	male	72	12	8		95	87	29	4	3	6	3	2	5	6
hc_7	female	72	5	7		85	82.94	28	5	3	6	2	2	4	6
hc_8	male	71	5	11		83	81.34	29	5	3	6	2	2	5	6
hc_9	male	73	5	11		94	88.4	28	4	3	6	3	2	5	5
hc_10	male	68	12	13		85	87.1	30	5	3	6	3	2	5	6
hc_11	male	69	9	13		99	93.4	28	5	2	6	3	1	5	6
hc_12	male	69	5	16		103	97.1	29	5	3	5	3	2	5	6
hc_13	male	68	11	15		82	80.5	28	4	3	5	3	2	5	6
hc_14	female	66	5	9		89	81.7	30	5	3	6	3	2	5	6
hc_15	female	72	5	12		86	83.6	30	5	3	6	3	2	5	6
hc_16	male	75	12	12		96	80.6	30	5	3	6	3	2	5	6
hc_17	female	70	16	5		94	84.9	30	5	3	6	3	2	5	6
hc_18	male	73	5	11		94	86.7	30	5	3	6	3	2	5	6
hc_19	male	74	9	15		93	81.6	29	4	3	6	3	2	5	6
hc_20	female	66	9	6		99	87.3	27	4	3	5	3	2	5	5
hc_21	male	78	12	11		89	81.7	28	3	3	6	3	2	5	6
hc_22	female	68	9	16		91	83.7	29	4	3	6	3	2	5	6
hc_23	female	66	9	16		93	80.9	27	5	0	6	3	2	5	6
hc_24	female	66	9	9		97	81.7	27	5	2	5	3	2	5	5
hc_25	female	73	9	11		98	82.3	28	4	3	5	3	2	5	6
hc_26	female	70	3	12		96	87.9	29	5	3	6	3	2	5	5
hc_27	male	73	5	9		92	81.2	29	5	3	5	3	2	5	6
hc_28	male	72	5	12		91	83.7	29	5	3	6	2	2	5	6
hc_29	male	73	6	16		90	81.9	29	4	3	6	3	2	5	6
hc_30	male	68	9	5		99	86.4	30	5	3	6	3	2	5	6
hc_31	male	65	9	13		93	84.7	30	5	3	6	3	2	5	6
hc_32	male	67	9	16		96	89.4	30	5	3	6	3	2	5	6
hc_33	male	63	6	15		104	82.6	28	3	3	6	3	2	5	6
hc_34	male	73	5	11		97	84.6	28	5	3	5	2	2	5	6
hc_35	male	78	16	6		109	87.6	28	4	2	6	3	2	5	6
hc_36	female	60	18	12		108	82.4	29	5	3	6	2	2	5	6
hc_37	female	67	15	16		120	83.3	27	5	3	4	3	2	4	6
hc_38	female	53	20	9		119	81.9	29	5	3	6	3	1	5	6
hc_39	female	67	16	15		116	86.6	30	5	3	6	3	2	5	6
hc_40	female	71	16	11		117	84.7	30	5	3	6	3	2	5	6

## Sheet: Ratio&DC correlation
	CBF/DC ratio		DC	scale
COPD	LNG	medial frontal cortex/temporal gyrus	SMG.L	visuospatial/executive	MoCA	delayed recall	naming
z-trans	0.574029	0.490293	0.343619	0	14	0	2
	0.204296	1.11837	0.223592	2	24	4	3
	0.813187	0.931712	0.0673474	3	26	3	3
	0.745308	1.25485	0.241184	4	23	0	3
	1.63546	0.957945	0.37089	1	11	0	1
	0.796238	0.598209	0.313054	2	19	0	2
	0.880072	1.38902	0.0661559	4	28	5	3
	0.471721	0.667205	0.386991	2	18	3	2
	1.55124	1.94644	0.0676562	3	22	4	2
	0.909159	1.16798	0.281793	3	26	4	3
	1.14509	0.576346	0.282575	0	11	0	1
	0.626528	1.07734	-0.0733405	4	25	2	3
	2.02338	1.30818	0.23945	0	19	1	2
	0.716432	0.515982	0.261577	1	19	1	2
	1.51019	0.639936	0.312494	0	14	0	2
	1.65511	1.14823	0.249684	3	26	2	2
	0.302784	0.986648	0.203195	2	10	0	3
	1.26473	0.375715	-0.0202797	0	12	1	1
	1.17596	1.84963	-0.252631	4	19	2	2
	1.8759	0.851101	0.1429	1	20	1	2
	0.35427	0.926159	0.1577	2	21	1	3
	1.26789	0.658089	0.2325	3	15	1	2
	0.23546	1.65926	0.0723	4	17	1	3
	1.84785	1.0411	0.3429	1	20	2	1
	1.4237	1.35809	0.2325	3	15	2	2
	1.79854	1.05692	0.0877	2	13	1	2
	1.12547	0.207505	0.1347	2	14	1	2
	0.987954	0.244248	0.1429	1	11	0	2
	0.217852	0.854679	0.2025	3	15	1	3
	1.32459	0.809842	0.2981	0	18	1	2
	1.54876	1.0111	0.0997	4	20	3	1
	1.58744	0.936634	0.26	1	12	0	2
	1.15365	1.05087	0.2325	3	16	1	2
	0.157895	1.58098	0.1056	3	18	1	3
	1.61255	1.35809	0.2589	2	15	1	2
	0.135468	1.65926	0.2738	4	17	1	3
	1.48754	0.508674	0.1877	2	16	1	1
	2.01578	0.659258	0.3156	1	17	1	2
	0.987546	1.41218	0.1325	3	22	2	2
	0.6369	1.86393	0.0254	4	25	3	3
	1.87546	0.960426	0.2877	2	19	2	1
	0.754876	0.358089	0.3541	1	15	1	3
	0.74512	1.17133	0.0145	4	24	2	2
	0.504468	1.57133	0.1064	3	24	3	3
	1.14348	0.960426	0.3895	2	19	2	2
